# Supplementary material for: Patrilineal segmentary systems provide a peaceful explanation for the post-Neolithic Y-chromosome bottleneck
Source: Nat Commun. 2024 Apr 24;15:3243. doi: 10.1038/s41467-024-47618-5 (PMC11043392; doi:10.1038/s41467-024-47618-5)
Supplement: Supplementary file 4 — Source Data [file 41467_2024_47618_MOESM4_ESM.xlsx]

## Sheet: Figure 2, Supp Fig. 7 & 15
Figure 2: Change in π-based male and female effective population sizes over time
Supplementary Fig. 7: Change in global π-based male and female effective sizes under scenarios without post-fission migration or intervillage male migration
Supplementary Fig. 15: Comparison of two estimators of the coalescent-based maximum female-to-male effective population size ratio
Ne = effective population size			mt = mitochondrial DNA
Y = Y chromosome			CI = confidence interval
scenario	descent	variance	fission	violence	gen	mean Ne(Y)	infCI	supCI	mean Ne(mt)	infCI	supCI	mean Ne(mt/Y)	infCI	supCI	mean global Ne(Y)	infCI	supCI	mean global Ne(mt)	infCI	supCI	mean global Ne(mt/Y)	infCI	supCI
1	Bilateral	NA	NA	NA	-100	775.8	725.09	833.11	714.539	670.115	768.339	0.93	0.84	1.02	772.416	721.378	828.858	724.976	678.238	781.211	0.938581	0.848143	1.03376
2a	Patrilineal	No	Random	No	-100	778.77	725.88	840.41	719.824	671.412	772.324	0.95	0.86	1.06	776.424	723.387	834.472	740.254	691.464	795.848	0.953415	0.858714	1.05789
2b	Patrilineal	No	Random	Yes	-100	792.82	738.44	852.92	750.362	698.222	813.561	0.94	0.84	1.05	788.596	735.603	848.176	745.775	692.355	807.638	0.9457	0.84906	1.05394
2c	Patrilineal	No	Lineal	No	-100	795.41	741.71	854.36	741.42	689.943	803.116	0.9	0.82	1	790.166	739.361	849.739	716.799	672.42	768.957	0.90715	0.821099	1.00164
2d	Patrilineal	No	Lineal	Yes	-100	767.81	720.3	826.37	679.832	634.926	733.045	0.97	0.87	1.07	770.393	722.997	827.225	738.143	690.013	793.458	0.958138	0.867541	1.05813
2e	Patrilineal	Yes	Random	No	-100	787.3	734.9	848.36	671.325	630.46	719.741	0.94	0.85	1.05	788.283	735.924	850.853	741.533	691.664	800.98	0.940694	0.849759	1.04531
2f	Patrilineal	Yes	Random	Yes	-100	788.48	735.25	849.56	726.774	681.021	780.099	0.93	0.84	1.04	789.215	735.977	850.926	730.155	680.535	790.39	0.925166	0.832157	1.02769
2g	Patrilineal	Yes	Lineal	No	-100	790.26	739.84	849.54	621.717	585.532	666.408	0.92	0.82	1.02	791.394	739.749	848.797	724.052	673.04	784.847	0.914907	0.822639	1.02222
2h	Patrilineal	Yes	Lineal	Yes	-100	777.8	726.63	837.95	707.992	660.968	762.19	0.95	0.85	1.05	776.288	725.878	833.542	736.165	686.949	789.04	0.948316	0.858798	1.0481
1	Bilateral	NA	NA	NA	-80	716.75	668.91	775.34	743.36	693.039	796.687	1.01	0.91	1.12	794.3	742.191	855.012	741.233	693.713	796.562	0.933191	0.842122	1.03223
2a	Patrilineal	No	Random	No	-80	698.65	651.99	751.62	582.626	544.059	628.852	1.05	0.94	1.16	773.292	723.942	833.041	747.571	696.305	808.083	0.966738	0.872264	1.0736
2b	Patrilineal	No	Random	Yes	-80	647.52	605.13	696.15	726.558	677.018	782.035	1.13	1.02	1.25	765.121	717.202	820.667	752.637	702.865	814.408	0.983683	0.890875	1.09011
2c	Patrilineal	No	Lineal	No	-80	697	652.5	753.31	739.743	690.39	797.621	1.03	0.93	1.14	773.932	724.583	830.929	731.606	683.454	787.712	0.94531	0.853771	1.04586
2d	Patrilineal	No	Lineal	Yes	-80	371.03	344.37	402.17	552.327	516.969	594.329	1.95	1.75	2.16	593.988	551.276	647.376	739.164	691.766	794.23	1.24441	1.11506	1.3795
2e	Patrilineal	Yes	Random	No	-80	653.52	611.4	701.92	738.523	690.104	794.335	1.1	0.99	1.21	778.616	726.295	840.551	731.844	684.841	787.412	0.939929	0.848827	1.04236
2f	Patrilineal	Yes	Random	Yes	-80	634.59	588.33	690.75	793.778	740.282	852.825	1.14	1.03	1.27	784.269	728.288	851.264	739.673	692.823	793.357	0.943137	0.84613	1.04728
2g	Patrilineal	Yes	Lineal	No	-80	553.33	518.06	592.86	585.166	547.423	630.228	1.31	1.19	1.45	809.909	753.905	879.164	741.329	690.883	798.797	0.915323	0.820203	1.01403
2h	Patrilineal	Yes	Lineal	Yes	-80	227.26	209.6	248.09	788.414	737.151	849.089	3.11	2.78	3.47	615.426	565.827	673.855	725.157	679.464	779.808	1.1783	1.05089	1.32243
1	Bilateral	NA	NA	NA	-60	663.21	620.16	714.1	790.992	741.861	850.749	1.09	0.98	1.21	802.081	750.339	862.863	739.391	691.065	797.108	0.921841	0.832418	1.02117
2a	Patrilineal	No	Random	No	-60	629.18	590.83	672.38	803.511	751.874	867.141	1.16	1.05	1.27	766.9	717.984	823.421	746.682	697.192	801.426	0.973637	0.882336	1.07563
2b	Patrilineal	No	Random	Yes	-60	531.51	495.25	576.23	791.339	745.682	846.913	1.31	1.18	1.46	778.528	726.83	837.759	710.737	664.2	763.74	0.912924	0.822285	1.01062
2c	Patrilineal	No	Lineal	No	-60	647.24	606.99	695.39	800.531	752.281	858.066	1.11	1.01	1.23	779.138	729.834	837.148	729.322	684.201	784.076	0.936063	0.851573	1.03206
2d	Patrilineal	No	Lineal	Yes	-60	182.91	166.47	202.35	789.865	741.588	845.061	3.88	3.43	4.37	557.624	511.217	616.399	720.727	672.415	774.324	1.2925	1.14292	1.44636
2e	Patrilineal	Yes	Random	No	-60	510.52	477.87	551.39	798.709	750.673	855.229	1.41	1.27	1.57	766.222	716.11	826.481	732.141	682.486	790.835	0.955521	0.863634	1.06479
2f	Patrilineal	Yes	Random	Yes	-60	493.53	458.35	536.25	800.463	752.431	853.736	1.46	1.32	1.61	756.953	707.623	811.392	727.992	681.178	781.042	0.96174	0.874912	1.06206
2g	Patrilineal	Yes	Lineal	No	-60	218.95	199.2	243.64	802.537	756.507	855.155	3.35	2.96	3.78	776.015	718.975	845.617	744.442	696.83	797.514	0.959313	0.859675	1.06242
2h	Patrilineal	Yes	Lineal	Yes	-60	43.41	38.73	50.05	794.164	748.851	845.562	16.61	14.09	19.24	614.596	563.146	674.989	736.081	685.592	799.608	1.19767	1.06384	1.35914
1	Bilateral	NA	NA	NA	-40	629.42	590.41	676.33	815.125	769.563	866.029	1.18	1.07	1.3	824.097	769.098	887.728	754.412	706.351	811.825	0.915441	0.829871	1.00742
2a	Patrilineal	No	Random	No	-40	606.58	571.61	647.32	819.364	772.39	872.555	1.25	1.13	1.37	784.988	736.814	841.81	765.842	717.537	821.175	0.97561	0.886703	1.07499
2b	Patrilineal	No	Random	Yes	-40	453.26	419.68	497.04	825.253	776.669	882.148	1.62	1.43	1.81	763.15	712.18	820.515	743.543	694.196	800.386	0.974308	0.878985	1.08397
2c	Patrilineal	No	Lineal	No	-40	620.18	581.8	666.4	823.572	778.926	877.63	1.15	1.05	1.26	808.976	757.14	870.196	728.962	681.278	781.18	0.901092	0.815738	0.99017
2d	Patrilineal	No	Lineal	Yes	-40	120.94	108.76	136.09	839.331	791	894.648	6.24	5.43	7.11	556.057	511.263	611.109	767.693	715.662	828.064	1.3806	1.23039	1.5406
2e	Patrilineal	Yes	Random	No	-40	349.43	323.67	382.15	822.115	773.716	877.271	2.13	1.91	2.37	737.93	687.568	797.496	751.593	700.831	807.683	1.01852	0.918133	1.12209
2f	Patrilineal	Yes	Random	Yes	-40	396.19	366.46	430.37	714.539	670.115	768.339	1.86	1.67	2.06	766.366	713.865	831.338	745.174	697.362	799.374	0.972348	0.877029	1.07864
2g	Patrilineal	Yes	Lineal	No	-40	80.89	72.56	91.27	719.824	671.412	772.324	9.24	8.04	10.52	785.747	725.223	858.73	752.843	704.664	810.688	0.958124	0.85691	1.06369
2h	Patrilineal	Yes	Lineal	Yes	-40	28.83	27.25	33.36	750.362	698.222	813.561	24.8	21.6	27.06	622.607	573.634	683.569	725.953	679.348	782.329	1.16599	1.03812	1.30904
1	Bilateral	NA	NA	NA	-20	600.35	559.58	652.24	741.42	689.943	803.116	1.26	1.13	1.39	814.345	764.17	876.026	762.741	714.668	821.928	0.936631	0.8473	1.03338
2a	Patrilineal	No	Random	No	-20	584.79	550.48	628.22	679.832	634.926	733.045	1.27	1.15	1.4	787.976	740.347	846.055	755.777	707.494	816.625	0.959137	0.869579	1.0595
2b	Patrilineal	No	Random	Yes	-20	396.24	365.84	432.95	671.325	630.46	719.741	1.88	1.67	2.11	775.876	728.453	835.35	752.212	702.095	806.966	0.9695	0.875713	1.07341
2c	Patrilineal	No	Lineal	No	-20	591.04	554.88	633.19	726.774	681.021	780.099	1.25	1.13	1.37	806.9	759.559	864.765	745.387	700.324	797.827	0.923766	0.839556	1.0156
2d	Patrilineal	No	Lineal	Yes	-20	106.44	95.64	120.11	621.717	585.532	666.408	6.79	5.91	7.73	579.18	532.046	634.519	727.534	679.448	779.343	1.25614	1.12226	1.40488
2e	Patrilineal	Yes	Random	No	-20	257.39	236.83	281.09	707.992	660.968	762.19	2.94	2.62	3.27	742.605	692.116	799.496	767.605	717.08	826.941	1.03367	0.933109	1.1501
2f	Patrilineal	Yes	Random	Yes	-20	334.33	306.98	365.89	743.36	693.039	796.687	2.31	2.06	2.59	784.956	735.156	841.791	780.251	730.96	837.224	0.994007	0.897381	1.09991
2g	Patrilineal	Yes	Lineal	No	-20	47.39	43.57	52.75	582.626	544.059	628.852	16.13	14.16	18.05	791.969	732.506	863.613	775.701	721.044	835.968	0.979458	0.875553	1.09526
2h	Patrilineal	Yes	Lineal	Yes	-20	27.03	26.19	27.88	726.558	677.018	782.035	27.69	25.77	30	637.448	586.497	696.277	756.243	707.728	813.653	1.18636	1.05355	1.32816
1	Bilateral	NA	NA	NA	0	570.95	533.46	616.37	739.743	690.39	797.621	1.29	1.17	1.42	816.763	767.398	878.282	742.847	698.924	793.524	0.909502	0.826828	0.99633
2a	Patrilineal	No	Random	No	0	570.21	534.61	610.47	552.327	516.969	594.329	1.26	1.15	1.38	795.756	746.857	852.773	728.741	683.56	781.161	0.915784	0.833966	1.00698
2b	Patrilineal	No	Random	Yes	0	351.08	324.01	385.08	738.523	690.104	794.335	2.18	1.94	2.43	772.188	723.763	827.747	769.568	720.439	825.115	0.996607	0.901934	1.09831
2c	Patrilineal	No	Lineal	No	0	571.77	538.01	610.52	793.778	740.282	852.825	1.29	1.17	1.42	833.602	783.532	893.037	746.769	699.791	801.452	0.895834	0.813824	0.988123
2d	Patrilineal	No	Lineal	Yes	0	93.45	85.07	104.32	585.166	547.423	630.228	7.83	6.94	8.77	579.336	533.644	635.163	738.944	694.603	787.213	1.2755	1.13964	1.4165
2e	Patrilineal	Yes	Random	No	0	202.62	184.5	224.5	788.414	737.151	849.089	3.79	3.35	4.24	743.008	693.283	803.06	777.171	729.685	835.121	1.04598	0.944318	1.15707
2f	Patrilineal	Yes	Random	Yes	0	274.17	251.98	300.88	790.992	741.861	850.749	2.83	2.55	3.14	774.886	726.841	828.515	782.997	734.095	838.034	1.01047	0.921189	1.11487
2g	Patrilineal	Yes	Lineal	No	0	35.55	34.12	38.12	803.511	751.874	867.141	21.52	19.83	23.23	806.064	744.811	880.743	777.629	730.58	832.186	0.964724	0.870993	1.06766
2h	Patrilineal	Yes	Lineal	Yes	0	30.28	29.31	31.28	791.339	745.682	846.913	25.13	23.21	27.27	657.719	604.793	722.238	772.779	721.685	834.09	1.17494	1.04861	1.31738

## Sheet: Supp Fig 3 & 8
Supplementary Fig. 3: Change in π-based male and female effective population sizes over time for scenarios without post-fission migration and with 2% intervillage male migration
Supplementary Fig. 8: Change in global π-based male and female effective sizes under scenarios without post-fission migration and with 2% intervillage male migration
Ne = effective population size			mt = mitochondrial DNA
Y = Y chromosome			CI = confidence interval
scenario	descent	variance	fission	violence	gen	mean Ne(Y)	infCI	supCI	mean Ne(mt)	infCI	supCI	mean Ne(mt/Y)	infCI	supCI	mean global Ne(Y)	infCI	supCI	mean global Ne(mt)	infCI	supCI	mean global Ne(mt/Y)	infCI	supCI
1	Bilateral	NA	NA	NA	-100	779.72	729.86	839.17	736.21	688.693	794.227	0.94	0.85	1.05	785.39	731.81	847.14	734.083	685.904	790.22	0.93	0.84	1.04
2a	Patrilineal	No	Random	No	-100	778.33	726.07	842.55	743.596	696.037	799.32	0.96	0.86	1.06	778.93	728.02	839.99	742.062	694.534	797.165	0.95	0.86	1.05
2b	Patrilineal	No	Random	Yes	-100	787.79	735.84	849.57	724.218	677.408	779.902	0.92	0.83	1.01	786.24	736.04	846.76	723.501	676.018	778.163	0.92	0.83	1.01
2c	Patrilineal	No	Lineal	No	-100	781.01	728.85	842.01	730.584	680.042	785.379	0.94	0.84	1.04	783.83	732.15	844.17	727.111	677.777	782.956	0.93	0.84	1.03
2d	Patrilineal	No	Lineal	Yes	-100	786.56	738.72	840.4	737.369	689.499	793.428	0.94	0.85	1.03	796.38	746.69	854.14	737.705	690.048	793.679	0.93	0.83	1.02
2e	Patrilineal	Yes	Random	No	-100	786.7	735.39	847.3	723.028	677.608	776.002	0.92	0.83	1.01	783.81	734.43	843.72	722.127	674.754	775.508	0.92	0.84	1.01
2f	Patrilineal	Yes	Random	Yes	-100	794.14	740.32	855.56	742.063	692.892	801.035	0.93	0.84	1.04	794.53	741.95	858.43	739.197	690.591	796.116	0.93	0.84	1.04
2g	Patrilineal	Yes	Lineal	No	-100	794.97	745.46	854.02	744.947	694.383	803.113	0.94	0.85	1.04	794.26	743.44	850.98	746.546	695.837	802.042	0.94	0.85	1.04
2h	Patrilineal	Yes	Lineal	Yes	-100	788.93	737.17	847.38	760.98	711.731	814.81	0.96	0.87	1.07	782.42	732.86	839.39	760.976	712.575	817.434	0.97	0.88	1.07
1	Bilateral	NA	NA	NA	-80	754.2	705.33	812.54	713.624	669.677	764.704	0.95	0.86	1.05	806.94	753.96	868.98	733.631	687.533	789.893	0.91	0.82	1.01
2a	Patrilineal	No	Random	No	-80	736.45	691.53	788.33	724.083	674.802	781.66	0.98	0.89	1.09	797.1	748.45	855.17	742.011	691.799	800.84	0.93	0.84	1.03
2b	Patrilineal	No	Random	Yes	-80	690.52	645.81	743.02	699.182	654.633	753.261	1.01	0.91	1.13	785.92	735.34	844.44	716.213	669.874	770.651	0.91	0.82	1.01
2c	Patrilineal	No	Lineal	No	-80	722.67	673.44	782.17	734.552	684.533	796.272	1.02	0.91	1.13	785.89	734.13	847.92	747.566	695.494	807.902	0.95	0.85	1.05
2d	Patrilineal	No	Lineal	Yes	-80	492.21	458.78	531.75	707.873	661.578	760.914	1.44	1.29	1.59	628.15	585.13	678.62	723.394	675.634	776.622	1.15	1.04	1.28
2e	Patrilineal	Yes	Random	No	-80	720.74	671.06	787.09	727.824	676.939	785.081	1.01	0.9	1.13	800.85	745.26	869.5	740.339	689.891	798.945	0.92	0.83	1.03
2f	Patrilineal	Yes	Random	Yes	-80	645.93	604.75	694.01	706.038	659.688	760.583	1.09	0.99	1.21	750.89	701.42	805.94	729.583	682.846	785.63	0.97	0.88	1.08
2g	Patrilineal	Yes	Lineal	No	-80	651.97	605.25	706.63	719.129	670.4	778.091	1.1	0.98	1.24	790.93	735.77	854.55	735.73	683.264	795.029	0.93	0.83	1.04
2h	Patrilineal	Yes	Lineal	Yes	-80	386.43	358.08	421.54	725.008	675.82	781.937	1.88	1.68	2.09	619.45	575	673.93	740.824	691.445	798.663	1.2	1.07	1.32
1	Bilateral	NA	NA	NA	-60	752.97	702.72	821.39	700.875	653.945	755.265	0.93	0.83	1.03	814.25	760.74	884.37	711.11	663.706	767.469	0.87	0.78	0.97
2a	Patrilineal	No	Random	No	-60	745.34	697.02	807.57	721.58	672.702	781.396	0.97	0.87	1.07	809.39	756.74	878.82	734.906	683.965	794.592	0.91	0.82	1.01
2b	Patrilineal	No	Random	Yes	-60	637.23	591.14	692.99	717.208	672.924	768.525	1.13	1.01	1.25	770.14	718.65	835.53	732.164	686.427	785.051	0.95	0.86	1.05
2c	Patrilineal	No	Lineal	No	-60	722.63	675.23	777.52	700.018	655.971	750.114	0.97	0.88	1.07	791.03	740.4	850.26	716.78	671.065	769.035	0.91	0.82	1
2d	Patrilineal	No	Lineal	Yes	-60	389.73	361.45	424.4	716.604	673.295	767.948	1.84	1.65	2.04	573.23	530.57	623.52	729.709	686.365	781.674	1.27	1.15	1.41
2e	Patrilineal	Yes	Random	No	-60	619.38	578.66	664.62	748.487	699.273	805.214	1.21	1.09	1.34	763.55	714.86	820.54	758.822	709.412	815.696	0.99	0.9	1.1
2f	Patrilineal	Yes	Random	Yes	-60	604.31	562.72	651.74	711.036	664.531	764.064	1.18	1.06	1.3	760.87	709.59	819.96	724.017	676.67	776.71	0.95	0.86	1.05
2g	Patrilineal	Yes	Lineal	No	-60	532.97	496.35	578.81	726.22	680.754	778.491	1.36	1.23	1.51	780.16	727.14	845.93	742.176	694.657	794.98	0.95	0.86	1.05
2h	Patrilineal	Yes	Lineal	Yes	-60	310.79	285.11	342.1	726.034	676.871	783.464	2.34	2.07	2.63	580.8	537.65	632.14	737.079	685.718	793.327	1.27	1.13	1.42
1	Bilateral	NA	NA	NA	-40	760.27	708.45	831.18	749.022	697.409	810.382	0.99	0.88	1.1	812.03	757.29	882.48	756.097	704.593	817.346	0.93	0.83	1.04
2a	Patrilineal	No	Random	No	-40	731.45	684.26	788.3	738.697	692.119	798.273	1.01	0.91	1.11	796.37	744.52	857.3	747.942	699.63	805.148	0.94	0.85	1.04
2b	Patrilineal	No	Random	Yes	-40	646.45	600.59	700.22	729.687	679.036	790.379	1.13	1.02	1.26	795.99	738.79	860.1	746.555	693.327	805.421	0.94	0.84	1.04
2c	Patrilineal	No	Lineal	No	-40	732.36	687.4	786.42	730.251	682.298	787.237	1	0.91	1.1	793.82	745.32	851.26	742.644	693.5	799.177	0.94	0.85	1.03
2d	Patrilineal	No	Lineal	Yes	-40	389.68	357.77	427.45	722.956	678.726	776.694	1.86	1.65	2.09	555.54	512.24	609.65	734.548	689.244	787.366	1.32	1.17	1.48
2e	Patrilineal	Yes	Random	No	-40	590.16	549.95	635.72	747.703	697.583	807.941	1.27	1.14	1.41	749.78	698.81	809.21	758.42	709.114	819.209	1.01	0.91	1.13
2f	Patrilineal	Yes	Random	Yes	-40	584.65	545.15	629.96	723.59	679.384	775.856	1.24	1.12	1.36	740.56	690.05	797.29	735.295	688.703	788.75	0.99	0.9	1.09
2g	Patrilineal	Yes	Lineal	No	-40	483.68	444.35	527.08	735.875	685.838	793.323	1.52	1.36	1.7	750.44	697.35	810.42	749.178	698.81	808.285	1	0.9	1.11
2h	Patrilineal	Yes	Lineal	Yes	-40	307.17	279.86	341.61	754.667	704.716	807.425	2.46	2.17	2.74	562.93	517.85	620.69	765.303	717.019	820.725	1.36	1.21	1.52
1	Bilateral	NA	NA	NA	-20	794.35	744.69	861.09	771.691	722.095	826.221	0.97	0.88	1.07	843.28	787.88	916.79	780.492	731.486	839.286	0.93	0.83	1.03
2a	Patrilineal	No	Random	No	-20	743.62	697.86	795.61	742.339	691.143	800.6	1	0.9	1.1	798.16	748.94	856.75	751.765	702.811	811.51	0.94	0.85	1.04
2b	Patrilineal	No	Random	Yes	-20	666.68	622.85	717.57	748.154	695.938	809.987	1.12	1.01	1.24	786.76	734.84	848.1	753.901	702.247	813.595	0.96	0.86	1.07
2c	Patrilineal	No	Lineal	No	-20	770.12	721.65	829.81	731.848	681.922	788.337	0.95	0.86	1.05	822.28	771.87	883.67	737.937	689.941	794.552	0.9	0.81	0.99
2d	Patrilineal	No	Lineal	Yes	-20	402.97	370.51	441.39	740.984	694.753	794.743	1.84	1.64	2.06	547.23	500.53	604.34	748.995	701.856	803.565	1.37	1.21	1.53
2e	Patrilineal	Yes	Random	No	-20	572.49	531.4	622.03	811.558	759.003	874.134	1.42	1.27	1.58	747.59	696.66	803.33	818.317	764.618	879.745	1.09	0.98	1.21
2f	Patrilineal	Yes	Random	Yes	-20	569.37	530.05	613.57	732.475	688.44	783.437	1.29	1.17	1.42	731.87	682.49	787.73	745.85	700.446	798.184	1.02	0.92	1.12
2g	Patrilineal	Yes	Lineal	No	-20	456.39	421.58	498.19	724.529	678.428	785.54	1.59	1.43	1.76	744.74	690.91	804.25	731.681	685.578	793.17	0.98	0.89	1.09
2h	Patrilineal	Yes	Lineal	Yes	-20	314.78	284.86	351.4	749.83	699.347	809.043	2.38	2.08	2.68	555.43	509.92	608.11	757.662	708.75	815.653	1.36	1.21	1.53
1	Bilateral	NA	NA	NA	0	789.5	739.76	864.8	756.79	709.986	809.752	0.96	0.85	1.06	839.54	783.86	919.33	766.237	716.936	818.508	0.91	0.81	1.01
2a	Patrilineal	No	Random	No	0	757.26	712.65	807.45	795.596	745.156	854.642	1.05	0.96	1.16	799.18	753.57	853.67	803.507	752.928	860.313	1.01	0.92	1.11
2b	Patrilineal	No	Random	Yes	0	671.41	626.07	726.77	769.269	720.97	827.17	1.15	1.03	1.27	774.08	721.15	834.29	778.918	731.377	837.853	1.01	0.91	1.11
2c	Patrilineal	No	Lineal	No	0	785.9	736.75	841.61	759.03	709.77	817.706	0.97	0.88	1.06	837.02	784.23	900.25	767.277	718.032	824.904	0.92	0.83	1.02
2d	Patrilineal	No	Lineal	Yes	0	433.54	398.9	478.13	783.127	735.203	841.144	1.81	1.6	2.02	567.75	518.97	626.34	788.237	740.708	846.007	1.39	1.24	1.56
2e	Patrilineal	Yes	Random	No	0	555.3	516.7	601.65	782.644	732.421	838.538	1.41	1.27	1.56	730.19	682.07	787.25	788.095	739.667	844.47	1.08	0.97	1.19
2f	Patrilineal	Yes	Random	Yes	0	586.07	542.68	635.35	762.137	713.47	819.752	1.3	1.17	1.44	739.32	685.83	799.17	769.21	721.641	827.516	1.04	0.94	1.15
2g	Patrilineal	Yes	Lineal	No	0	432.46	397.27	473.38	749.537	701.301	804.48	1.73	1.56	1.94	731.72	675.05	795.87	761.837	713.575	819.191	1.04	0.94	1.16
2h	Patrilineal	Yes	Lineal	Yes	0	309.87	283.43	339.93	761.626	710.676	824.516	2.46	2.19	2.76	541.85	499.52	591.69	769.541	717.12	830.091	1.42	1.27	1.59

## Sheet: Supp Fig 4 & 9
Supplementary Fig. 4: Change in π-based male and female effective population sizes over time for scenarios with post-fission migration and without 2% intervillage male migration
Supplementary Fig. 9: Change in global π-based male and female effective sizes under scenarios with post-fission migration and without 2% intervillage male migration
Ne = effective population size			mt = mitochondrial DNA
Y = Y chromosome			CI = confidence interval
scenario	descent	variance	fission	violence	gen	mean Ne(Y)	infCI	supCI	mean Ne(mt)	infCI	supCI	mean Ne(mt/Y)	infCI	supCI	mean global Ne(Y)	infCI	supCI	mean global Ne(mt)	infCI	supCI	mean global Ne(mt/Y)	infCI	supCI
1	Bilateral	NA	NA	NA	-100	775.8	727.2	834.99	719.081	672.448	772.812	0.93	0.84	1.02	772.416	722.107	828.361	724.976	676.89	781.164	0.938581	0.853098	1.0365
2a	Patrilineal	No	Random	No	-100	777.68	726.16	835.91	741.659	690.887	798.716	0.95	0.86	1.05	776.415	725.675	835.38	736.864	687.839	792.756	0.94906	0.857978	1.04941
2b	Patrilineal	No	Random	Yes	-100	796.02	742.9	859.21	750.174	698.715	808.652	0.94	0.85	1.04	796.682	744.12	858.939	745.181	696.074	800.702	0.935355	0.846138	1.03575
2c	Patrilineal	No	Lineal	No	-100	779.68	727.12	838.33	734.329	686.087	791.149	0.94	0.85	1.04	779.622	727.012	839.013	735.303	686.512	789.962	0.943153	0.84973	1.04191
2d	Patrilineal	No	Lineal	Yes	-100	785.53	735.56	846.04	725.826	678.548	778.377	0.92	0.84	1.02	786.392	736.094	846.501	725.178	679.199	779.063	0.922159	0.837116	1.01595
2e	Patrilineal	Yes	Random	No	-100	786.96	734.97	846.17	727.113	680.33	785.077	0.92	0.83	1.03	785.293	734.577	845.629	729.308	681.6	785.818	0.928708	0.839099	1.03411
2f	Patrilineal	Yes	Random	Yes	-100	782.55	731.03	841.11	730.671	682.322	789.22	0.93	0.84	1.03	777.181	726.398	836.655	727.684	678.861	783.293	0.936311	0.846172	1.03735
2g	Patrilineal	Yes	Lineal	No	-100	787.37	734.61	845.53	729.057	684.171	783.413	0.93	0.83	1.02	786.538	734.36	846.741	732.042	685.282	784.562	0.930714	0.840965	1.03009
2h	Patrilineal	Yes	Lineal	Yes	-100	784.97	731.66	845.53	744.216	691.733	804.78	0.95	0.85	1.05	786.738	734.631	847.221	740.032	689.626	796.776	0.940633	0.846885	1.04814
1	Bilateral	NA	NA	NA	-80	716.75	668.45	776.13	725.646	677.889	780.107	1.01	0.91	1.12	794.3	741.565	856.897	741.233	692.16	795.017	0.933191	0.843048	1.03209
2a	Patrilineal	No	Random	No	-80	755.96	703.62	818.79	714.356	668.528	765.228	0.94	0.85	1.04	806.262	752.275	871.843	728.861	682.091	781.743	0.904	0.815376	0.997203
2b	Patrilineal	No	Random	Yes	-80	697.34	652.16	750.6	731.196	684.138	785.365	1.05	0.94	1.16	777.617	728.045	837.874	744.773	696.077	802.164	0.957763	0.860841	1.05962
2c	Patrilineal	No	Lineal	No	-80	679.26	631.43	736	734.178	686.757	790.391	1.08	0.97	1.2	787.514	733.645	853.653	748.174	699.025	802.925	0.950046	0.848122	1.05433
2d	Patrilineal	No	Lineal	Yes	-80	348.94	320.69	382.65	725.455	675.968	782.637	2.08	1.85	2.33	535.758	493.023	585.674	735.24	685.231	791.615	1.37234	1.2202	1.54378
2e	Patrilineal	Yes	Random	No	-80	695.45	648.99	752.36	738.663	688.707	794.153	1.06	0.96	1.18	742.899	691.906	798.869	748.301	698.931	803.428	1.00727	0.911049	1.11277
2f	Patrilineal	Yes	Random	Yes	-80	669.87	623.23	723.57	724.291	677.544	775.972	1.08	0.97	1.2	757.574	704.348	816.499	738.206	689.493	792.908	0.974433	0.879427	1.07866
2g	Patrilineal	Yes	Lineal	No	-80	604.03	561.68	658.52	715.741	664.703	774.274	1.18	1.05	1.33	811.647	754.26	889.44	727.612	677.745	788.081	0.896464	0.795681	1.00347
2h	Patrilineal	Yes	Lineal	Yes	-80	284.49	259.9	313.85	719.051	670.635	775.066	2.53	2.25	2.84	572.608	524.754	632.114	732.724	682.949	788.007	1.27963	1.13734	1.43917
1	Bilateral	NA	NA	NA	-60	663.21	619.54	714.09	725.442	676.444	782.237	1.09	0.98	1.21	802.081	751.536	863.333	739.391	689.565	796.777	0.921841	0.831255	1.0157
2a	Patrilineal	No	Random	No	-60	728	675.32	793.38	707.485	664.247	756.681	0.97	0.87	1.08	801.523	746.826	865.786	722.408	676.565	774.087	0.901294	0.811274	0.99744
2b	Patrilineal	No	Random	Yes	-60	641.83	599.79	689.21	747.78	698.635	805.25	1.17	1.06	1.29	753.216	703.956	812.488	760.905	713.214	820.592	1.01021	0.912483	1.11463
2c	Patrilineal	No	Lineal	No	-60	660.22	616	712.91	754.646	705.559	815.792	1.14	1.03	1.27	772.186	723.619	831.066	763.373	713.066	820.236	0.988587	0.897647	1.0904
2d	Patrilineal	No	Lineal	Yes	-60	272.57	246.58	307.49	723.19	678.807	771.318	2.65	2.32	3.02	458.914	417.175	511.335	734.968	690.331	785.343	1.60154	1.41349	1.82367
2e	Patrilineal	Yes	Random	No	-60	568.6	524.27	619.8	733.895	682.833	791.84	1.29	1.15	1.45	653.716	602.705	710.224	743.274	692.395	802.117	1.137	1.0116	1.27855
2f	Patrilineal	Yes	Random	Yes	-60	582.32	535.71	639.16	723.313	674.669	781.036	1.24	1.1	1.39	712.659	657.88	776.752	731.691	682.119	790.011	1.02671	0.912741	1.14162
2g	Patrilineal	Yes	Lineal	No	-60	321.38	282.6	370.68	724.071	679.944	779.251	2.25	1.93	2.59	478.192	430.803	540.254	733.39	688.123	788.939	1.53367	1.34495	1.74398
2h	Patrilineal	Yes	Lineal	Yes	-60	149.29	129.82	175.28	702.495	659.707	752.039	4.71	3.95	5.44	402.51	358.061	458.396	707.201	663.292	757.359	1.75698	1.52689	2.02382
1	Bilateral	NA	NA	NA	-40	629.42	589.88	676.77	743.98	696.517	800.79	1.18	1.07	1.3	824.097	769.938	887.783	754.412	707.68	810.252	0.915441	0.828806	1.00951
2a	Patrilineal	No	Random	No	-40	738.67	684.62	805.73	748.374	701.172	800.99	1.01	0.91	1.13	816.046	757.879	888.322	757.727	710.851	811.668	0.928535	0.833864	1.02885
2b	Patrilineal	No	Random	Yes	-40	595.93	556.47	640.71	729.877	679.201	788.756	1.22	1.1	1.36	725.085	675.548	780.973	743.159	689.676	802.354	1.02493	0.916632	1.14384
2c	Patrilineal	No	Lineal	No	-40	666.33	626.14	711.36	745.089	699.817	798.938	1.12	1.02	1.23	767.282	720.43	823.193	754.649	707.638	807.992	0.983536	0.896248	1.08083
2d	Patrilineal	No	Lineal	Yes	-40	250	222.54	289.19	731.729	685.6	787.844	2.93	2.5	3.37	427.837	381.643	485.429	737.825	691.534	794.614	1.72455	1.48931	1.98087
2e	Patrilineal	Yes	Random	No	-40	474.16	431.78	520.82	746.044	697.661	802.537	1.57	1.4	1.77	533.157	486.31	586.14	751.449	702.679	807.209	1.40943	1.24971	1.58896
2f	Patrilineal	Yes	Random	Yes	-40	478.96	434.44	531.9	747.238	701.221	800.251	1.56	1.39	1.75	609.023	554.498	668.086	756.172	709.849	810.748	1.24161	1.10388	1.38459
2g	Patrilineal	Yes	Lineal	No	-40	146.21	126.97	171.87	740.653	691.849	795.428	5.07	4.24	5.95	227.456	195.875	269.882	749.145	701.462	802.604	3.29359	2.75169	3.89135
2h	Patrilineal	Yes	Lineal	Yes	-40	104.87	87.83	130.97	732.988	685.362	785.066	6.99	5.61	8.41	297.99	255.725	358.824	742.414	695.265	797.011	2.49141	2.05438	2.9373
1	Bilateral	NA	NA	NA	-20	600.35	560.42	652.18	756.804	707.676	816.355	1.26	1.14	1.4	814.345	764.551	872.247	762.741	713.989	822.063	0.936631	0.844654	1.03051
2a	Patrilineal	No	Random	No	-20	720.68	673.08	776.39	753.566	708.672	807.584	1.05	0.95	1.15	788.053	737.721	848.386	764.982	719.936	818.414	0.970724	0.881272	1.06871
2b	Patrilineal	No	Random	Yes	-20	572.99	531.91	618.44	752.812	701.717	811.093	1.31	1.18	1.45	713.869	663.482	773.454	757.883	706.5	815.131	1.06166	0.95802	1.17695
2c	Patrilineal	No	Lineal	No	-20	711.78	663.91	769.17	759.295	711.095	815.182	1.07	0.96	1.18	782.514	729.488	841.901	768.794	719.267	824.317	0.982467	0.88761	1.08593
2d	Patrilineal	No	Lineal	Yes	-20	233.02	208.43	265.79	746.216	699.003	798.238	3.2	2.78	3.68	411.006	365.271	471.621	757.304	709.553	813.313	1.84256	1.57513	2.12755
2e	Patrilineal	Yes	Random	No	-20	408.61	362.53	457.24	761.283	708.657	822.842	1.86	1.61	2.15	464.007	414.268	522.48	764.22	712.523	825.606	1.647	1.42963	1.8962
2f	Patrilineal	Yes	Random	Yes	-20	411.19	366.71	465.86	727.758	681.347	780.141	1.77	1.53	2.02	526.468	471.547	590.222	733.791	687.339	784.248	1.3938	1.21957	1.5865
2g	Patrilineal	Yes	Lineal	No	-20	85.02	69.98	114.32	744.669	695.942	801.103	8.76	6.51	10.83	130.105	105.829	166.725	749.978	702.961	804.929	5.7644	4.43405	7.18158
2h	Patrilineal	Yes	Lineal	Yes	-20	70.56	59.38	89.38	747.101	699.61	803.729	10.59	8.41	12.71	186.562	153.311	235.151	753.496	704.982	809.458	4.03885	3.17514	4.96071
1	Bilateral	NA	NA	NA	0	570.95	534.36	615.79	736.857	692.847	785.388	1.29	1.17	1.42	816.763	766.217	877.132	742.847	698.471	793.179	0.909502	0.824791	0.993321
2a	Patrilineal	No	Random	No	0	754.52	705	813.18	763.933	717.463	820.079	1.01	0.92	1.12	813.884	760.363	878.875	771.332	724.07	827.601	0.947717	0.861021	1.04481
2b	Patrilineal	No	Random	Yes	0	540.46	504.36	581.47	773.962	719.488	833.638	1.43	1.3	1.59	687.917	639.602	747.374	774.561	723.309	834.255	1.12595	1.01428	1.25684
2c	Patrilineal	No	Lineal	No	0	708.38	664.22	760.89	766.98	718.865	822.941	1.08	0.98	1.19	770.338	721.03	825.758	771.094	721.591	823.811	1.00098	0.906146	1.10161
2d	Patrilineal	No	Lineal	Yes	0	231.78	207.6	261.67	743.036	697.094	795.01	3.21	2.8	3.65	380.717	334.688	440.031	747.344	701.485	799.422	1.96299	1.6684	2.27232
2e	Patrilineal	Yes	Random	No	0	342.51	299.98	398.25	734.96	687.885	790.292	2.15	1.8	2.51	397.761	346.293	461.665	742.308	694.962	797.658	1.86622	1.57212	2.2107
2f	Patrilineal	Yes	Random	Yes	0	349.13	308.69	400.49	755.655	709.364	809.879	2.16	1.86	2.48	458.932	409.237	519.254	759.496	710.539	813.683	1.65492	1.43355	1.89965
2g	Patrilineal	Yes	Lineal	No	0	72.19	60.32	91.5	773.471	727.956	824.225	10.72	8.35	13.03	107.056	86.4669	139.89	778.036	731.371	832.05	7.26755	5.51389	9.09955
2h	Patrilineal	Yes	Lineal	Yes	0	60.83	52.22	80.71	744.042	697.316	797.886	12.23	9.18	14.37	132.857	109.502	169.324	751.168	702.306	807.413	5.65396	4.41564	6.89254

## Sheet: Supp Fig. 5 & 10
Supplementary Fig. 5: Change in π-based male and female effective population sizes over time for scenarios with post-fission migration and 2% intervillage male migration
Supplementary Fig. 10: Change in global π-based male and female effective sizes under scenarios with post-fission migration and 2% intervillage male migration
Ne = effective population size			mt = mitochondrial DNA
Y = Y chromosome			CI = confidence interval
scenario	descent	variance	fission	violence	gen	mean Ne(Y)	infCI	supCI	mean Ne(mt)	infCI	supCI	mean Ne(mt/Y)	infCI	supCI	mean global Ne(Y)	infCI	supCI	mean global Ne(mt)	infCI	supCI	mean global Ne(mt/Y)	infCI	supCI
1	Bilateral	NA	NA	NA	-100	779.72	728.56	838.84	736.21	686.666	793.788	0.94	0.85	1.05	785.39	732.97	847.74	734.083	684.774	792.723	0.93	0.84	1.04
2a	Patrilineal	No	Random	No	-100	789.57	738.87	850	713.261	666.957	768.655	0.9	0.82	1	792.17	741.28	850.23	714.708	667.851	767.978	0.9	0.82	1
2b	Patrilineal	No	Random	Yes	-100	791.49	739.03	854.11	743.517	695.465	797.494	0.94	0.85	1.03	794.9	738.06	856.03	740.98	692.741	793.629	0.93	0.84	1.03
2c	Patrilineal	No	Lineal	No	-100	779.31	727.98	838.12	740.305	690.026	800.902	0.95	0.85	1.06	780.18	729.25	838.39	739.045	690.438	798.866	0.95	0.85	1.05
2d	Patrilineal	No	Lineal	Yes	-100	786.33	735.35	846.36	747.289	697.472	806.379	0.95	0.86	1.05	786.7	733.42	845.34	744.009	692.717	803.573	0.95	0.85	1.05
2e	Patrilineal	Yes	Random	No	-100	785	734.26	843.49	719.756	671.507	777.034	0.92	0.83	1.01	785.2	732.77	846.73	717.459	669.154	774.735	0.91	0.83	1.01
2f	Patrilineal	Yes	Random	Yes	-100	782.61	730.25	844.97	734.349	684.88	793.453	0.94	0.84	1.05	783.4	731.3	842.09	734.713	685.343	792.895	0.94	0.84	1.04
2g	Patrilineal	Yes	Lineal	No	-100	784.84	730.16	848.95	747.214	696.438	806.301	0.95	0.86	1.06	784.82	731.55	847.2	743.848	691.688	798.611	0.95	0.85	1.05
2h	Patrilineal	Yes	Lineal	Yes	-100	788.07	735.5	848.56	730.101	678.522	791.371	0.93	0.83	1.03	786.74	735	846.84	725.955	675.017	786.648	0.92	0.83	1.02
1	Bilateral	NA	NA	NA	-80	754.2	706.89	813.09	713.624	668.593	764.643	0.95	0.85	1.04	806.94	755.15	870.02	733.631	686.465	787.139	0.91	0.82	1
2a	Patrilineal	No	Random	No	-80	750.72	700.56	809.2	732.36	684.053	789.944	0.98	0.88	1.08	797.24	743.07	856.79	750.868	702.353	810.429	0.94	0.85	1.04
2b	Patrilineal	No	Random	Yes	-80	709.21	663.69	760.22	727.507	679.239	781.001	1.03	0.92	1.14	764.45	718.6	819.09	736.615	688.114	791.207	0.96	0.87	1.07
2c	Patrilineal	No	Lineal	No	-80	714.68	666.38	770.42	743.455	695.048	805.212	1.04	0.94	1.16	784.49	731.37	844.74	753.446	705.41	813.456	0.96	0.87	1.06
2d	Patrilineal	No	Lineal	Yes	-80	472.41	439.4	512.87	719.178	671.01	777.236	1.52	1.36	1.7	594.91	551.82	644.52	731.859	681.878	789.797	1.23	1.11	1.37
2e	Patrilineal	Yes	Random	No	-80	743.74	688.66	811.5	732.63	686.769	786.536	0.99	0.88	1.09	794.35	734.91	878.77	741.162	695.45	794.2	0.93	0.83	1.03
2f	Patrilineal	Yes	Random	Yes	-80	685.41	640.48	740.33	721.822	676.133	775.289	1.05	0.95	1.17	746.16	699.34	804.6	734.055	688.681	787.84	0.98	0.89	1.08
2g	Patrilineal	Yes	Lineal	No	-80	640.92	597.93	691.97	715.717	669.287	771.831	1.12	1.01	1.24	761.85	712.66	818.72	728.258	680.75	785.408	0.96	0.87	1.06
2h	Patrilineal	Yes	Lineal	Yes	-80	426.38	391.98	465.68	704.879	656.053	765.08	1.65	1.47	1.87	629.64	580.9	688.35	719.964	669.365	782.057	1.14	1.02	1.29
1	Bilateral	NA	NA	NA	-60	752.97	703.93	824.2	700.875	655.705	756.63	0.93	0.83	1.03	814.25	760.92	885.91	711.11	663.39	768.592	0.87	0.78	0.97
2a	Patrilineal	No	Random	No	-60	732.96	687.95	783.95	720.198	671.66	781.021	0.98	0.89	1.09	775.74	728.57	830.79	729.426	678.886	791.719	0.94	0.85	1.04
2b	Patrilineal	No	Random	Yes	-60	670.84	625.68	721.55	695.511	651.419	748.141	1.04	0.94	1.15	725.92	677.69	784.85	704.971	659.171	756.011	0.97	0.88	1.07
2c	Patrilineal	No	Lineal	No	-60	711.58	665.85	762.67	733.194	689.796	781.305	1.03	0.94	1.13	772.4	723.08	828.58	742.621	699.503	792.738	0.96	0.88	1.05
2d	Patrilineal	No	Lineal	Yes	-60	393.26	362.46	430.57	725.079	676.006	783.451	1.84	1.63	2.07	517.06	473.01	569.05	735.288	683.301	794.944	1.42	1.25	1.61
2e	Patrilineal	Yes	Random	No	-60	637.89	588.6	693.36	706.152	661.34	757.89	1.11	0.99	1.24	684.91	633.62	746.25	712.924	666.995	763.382	1.04	0.94	1.17
2f	Patrilineal	Yes	Random	Yes	-60	633.44	587.89	688.52	723.58	677.223	776.177	1.14	1.03	1.27	706.15	654.38	764.09	736.515	688.623	791.468	1.04	0.94	1.16
2g	Patrilineal	Yes	Lineal	No	-60	455.15	415.34	501	711.162	668.997	758.878	1.56	1.4	1.74	574.23	528.68	631.54	721.923	677.15	771.248	1.26	1.13	1.4
2h	Patrilineal	Yes	Lineal	Yes	-60	349.64	316.41	387.89	706.697	658.458	761.05	2.02	1.77	2.29	515.28	466.26	575.25	719.169	670.078	777.371	1.4	1.22	1.59
1	Bilateral	NA	NA	NA	-40	760.27	709.05	829.7	749.022	697.199	808.831	0.99	0.87	1.1	812.03	758.78	882.61	756.097	704.674	817.207	0.93	0.83	1.04
2a	Patrilineal	No	Random	No	-40	752.65	703.71	809.65	727.321	683.143	781.161	0.97	0.87	1.07	797.19	744.52	858.38	736.467	691.469	788.046	0.92	0.84	1.02
2b	Patrilineal	No	Random	Yes	-40	654.15	610.67	703.8	688.974	647.496	735.174	1.05	0.95	1.16	711.97	665.82	762.46	696.539	654.215	742.699	0.98	0.88	1.08
2c	Patrilineal	No	Lineal	No	-40	739	689.54	795.88	718.731	671.005	772.491	0.97	0.87	1.08	785.2	732.93	844.27	728.045	681.078	786.253	0.93	0.83	1.03
2d	Patrilineal	No	Lineal	Yes	-40	396.15	359.01	440.51	707.531	660.858	762.552	1.79	1.57	2.03	499.98	452.29	557.67	715.46	668.495	771.064	1.43	1.26	1.63
2e	Patrilineal	Yes	Random	No	-40	554.96	508.03	610.89	733.602	687.763	787.627	1.32	1.18	1.49	602	551.51	659.67	742.552	695.32	795.599	1.23	1.09	1.38
2f	Patrilineal	Yes	Random	Yes	-40	614.32	561.27	689.13	750.752	704.769	803.084	1.22	1.08	1.37	678.13	620.45	755.66	758.054	713.488	812.371	1.12	0.99	1.25
2g	Patrilineal	Yes	Lineal	No	-40	323.79	285.67	372.81	742.448	695.732	794.917	2.29	1.96	2.63	408.75	360.21	471	750.28	703.115	805.321	1.84	1.58	2.12
2h	Patrilineal	Yes	Lineal	Yes	-40	300.88	268.21	340.83	717.051	670.602	778.503	2.38	2.07	2.73	425.75	379.68	482.47	726.403	677.956	786.211	1.71	1.48	1.95
1	Bilateral	NA	NA	NA	-20	794.35	744.28	859.72	771.691	725.024	829.724	0.97	0.87	1.07	843.28	789.29	918.46	780.492	730.699	838.694	0.93	0.83	1.02
2a	Patrilineal	No	Random	No	-20	773.86	723.16	833.4	737.705	689.447	791.204	0.95	0.86	1.06	808.02	752.63	867.6	746.13	698.786	800.467	0.92	0.83	1.02
2b	Patrilineal	No	Random	Yes	-20	650.8	605.17	704.8	714.541	670.139	764.602	1.1	0.99	1.22	694.24	646.04	753.19	719.417	676.654	769.404	1.04	0.93	1.15
2c	Patrilineal	No	Lineal	No	-20	764.08	713.87	823.06	738.665	693.318	788.804	0.97	0.87	1.07	799.08	747.7	856.8	747.726	702.868	798.248	0.94	0.85	1.03
2d	Patrilineal	No	Lineal	Yes	-20	388.24	353.53	427.14	728.446	676.772	789.84	1.88	1.66	2.13	469.35	424.38	522.51	732.55	681.115	790.596	1.56	1.37	1.78
2e	Patrilineal	Yes	Random	No	-20	515.21	459.08	593.88	750.943	700.087	808.945	1.46	1.25	1.67	546.17	488.25	624.97	753.537	704.269	813.707	1.38	1.19	1.58
2f	Patrilineal	Yes	Random	Yes	-20	596.42	539.73	679.32	738.002	693.627	790.82	1.24	1.07	1.39	650.94	589.71	739.28	745.167	700.756	797.033	1.14	0.99	1.28
2g	Patrilineal	Yes	Lineal	No	-20	234.07	201.2	279.82	735.36	690.908	787.29	3.14	2.59	3.7	291.9	249.88	350.9	745.21	699.493	798.117	2.55	2.09	3.04
2h	Patrilineal	Yes	Lineal	Yes	-20	228.47	199.27	270.8	705.935	661.098	760.081	3.09	2.56	3.63	323.5	283.24	379.34	711.413	665.497	766.28	2.2	1.85	2.58
1	Bilateral	NA	NA	NA	0	789.5	739	864.31	756.79	709.144	809.591	0.96	0.85	1.06	839.54	785.15	923.74	766.237	718.485	818.881	0.91	0.81	1.01
2a	Patrilineal	No	Random	No	0	778.58	730.23	834.1	764.814	718.066	818.59	0.98	0.89	1.08	813.06	761.26	874.35	770.977	724.146	825.228	0.95	0.86	1.04
2b	Patrilineal	No	Random	Yes	0	660.52	616.1	712.32	723.578	681.621	772.028	1.1	0.99	1.21	703.62	654.94	761.71	729.028	686.866	778.674	1.04	0.94	1.14
2c	Patrilineal	No	Lineal	No	0	787.2	734.99	844.71	765.96	715.573	822.773	0.97	0.88	1.08	817.83	765.01	878.17	771.361	720.198	829.747	0.94	0.86	1.04
2d	Patrilineal	No	Lineal	Yes	0	400.72	360.88	448.8	728.137	681.375	782.922	1.82	1.58	2.07	460.34	415.55	520.1	738.644	693.023	794.541	1.6	1.39	1.84
2e	Patrilineal	Yes	Random	No	0	469	419.32	538.31	769.861	722.254	826.085	1.64	1.4	1.88	501.78	447.82	580.6	773.403	726.608	828.633	1.54	1.32	1.77
2f	Patrilineal	Yes	Random	Yes	0	577.81	521.09	665.54	759.347	713.723	810.61	1.31	1.13	1.48	620.36	560.85	708.43	767.191	720.93	820.111	1.24	1.06	1.4
2g	Patrilineal	Yes	Lineal	No	0	175.47	148.56	213.34	775.305	726.9	834.274	4.42	3.59	5.32	228.55	190.04	284.16	783.435	734.103	843.458	3.43	2.71	4.16
2h	Patrilineal	Yes	Lineal	Yes	0	198.31	171.53	232.35	729.909	682.454	784.447	3.68	3.09	4.34	261.39	225.86	307.03	732.541	686.222	787.003	2.8	2.36	3.32

## Sheet: Figure 3
Figure 3: Effect of variance in reproductive success between descent groups (σ2) on the change in π-based male and female effective population sizes
Ne = effective population size			mt = mitochondrial DNA
Y = Y chromosome			CI = confidence interval
σ²	descent	variance	fission	violence	gen	mean Ne(Y)	infCI	supCI	mean Ne(mt)	infCI	supCI	mean Ne(mt/Y)	infCI	supCI
0	Patrilineal	Yes	Lineal	No	-100	795.41	744.16	856.41	719.349	673.381	771.661	0.9	0.82	1
0.05	Patrilineal	Yes	Lineal	No	-100	779.12	730.61	839.85	753.187	702.94	812.493	0.97	0.88	1.06
0.1	Patrilineal	Yes	Lineal	No	-100	790.26	739.46	850.06	725.372	673.835	786.592	0.92	0.82	1.02
0.2	Patrilineal	Yes	Lineal	No	-100	774.67	728.88	829.59	785.984	736.489	844.549	1.01	0.93	1.11
0	Patrilineal	Yes	Lineal	No	-80	697	652.09	750.55	718.949	670.288	772.982	1.03	0.93	1.14
0.05	Patrilineal	Yes	Lineal	No	-80	668.79	629.78	715.95	724.164	681.433	769.331	1.08	0.99	1.19
0.1	Patrilineal	Yes	Lineal	No	-80	553.33	518.39	594.35	726.907	677.907	783.998	1.31	1.19	1.45
0.2	Patrilineal	Yes	Lineal	No	-80	323.84	305.02	344.88	728.83	687.207	773.937	2.25	2.07	2.45
0	Patrilineal	Yes	Lineal	No	-60	647.24	606.56	696.38	719.436	674.497	775.348	1.11	1.01	1.22
0.05	Patrilineal	Yes	Lineal	No	-60	454.73	426.97	487.83	765.011	717.64	820.525	1.68	1.54	1.84
0.1	Patrilineal	Yes	Lineal	No	-60	218.95	199.26	244.09	733.552	686.49	789.334	3.35	2.95	3.79
0.2	Patrilineal	Yes	Lineal	No	-60	71.28	64.18	79.1	753.505	706.861	810.354	10.57	9.33	11.96
0	Patrilineal	Yes	Lineal	No	-40	620.18	580.63	666.41	713.804	668.705	763.337	1.15	1.05	1.26
0.05	Patrilineal	Yes	Lineal	No	-40	263.68	244.84	283.76	765.554	721.195	813.461	2.9	2.63	3.22
0.1	Patrilineal	Yes	Lineal	No	-40	80.89	72.65	91.05	747.493	698.92	804.541	9.24	8.05	10.55
0.2	Patrilineal	Yes	Lineal	No	-40	30.68	28.64	34.33	729.841	686.805	776.133	23.79	21.14	26.16
0	Patrilineal	Yes	Lineal	No	-20	591.04	554.65	632.74	737.737	692.191	789.191	1.25	1.13	1.37
0.05	Patrilineal	Yes	Lineal	No	-20	151.01	139.14	164.72	778.509	736.606	823.902	5.16	4.65	5.71
0.1	Patrilineal	Yes	Lineal	No	-20	47.39	43.52	52.68	764.608	711.771	824.211	16.13	14.28	18.13
0.2	Patrilineal	Yes	Lineal	No	-20	26	25.2	26.89	749.944	706.596	799.424	28.85	27.03	30.96
0	Patrilineal	Yes	Lineal	No	0	571.77	538.15	610.72	737.749	691.449	790.915	1.29	1.17	1.42
0.05	Patrilineal	Yes	Lineal	No	0	93.03	84.86	104.51	776.047	732.576	825.037	8.34	7.32	9.34
0.1	Patrilineal	Yes	Lineal	No	0	35.55	34.11	38.18	765.129	718.258	818.521	21.52	19.8	23.25
0.2	Patrilineal	Yes	Lineal	No	0	25.73	25.02	26.44	757.139	713.215	808.897	29.42	27.45	31.51

## Sheet: Supp Fig. 6
Supplementary Fig. 6: Change in π-based male and female effective population sizes over time for different fission thresholds
Ne = effective population size			mt = mitochondrial DNA
Y = Y chromosome			CI = confidence interval
FT (# ind)	descent	variance	fission	violence	gen	mean Ne(Y)	infCI	supCI	mean Ne(mt)	infCI	supCI	mean Ne(mt/Y)	infCI	supCI
100	Patrilineal	Yes	Lineal	No	-100	766.815	719.637	825.314	742.994	696.372	796.125	0.968935	0.882458	1.06131
150	Patrilineal	Yes	Lineal	No	-100	790.264	739.143	850.173	725.372	672.969	787.751	0.917886	0.824479	1.02557
200	Patrilineal	Yes	Lineal	No	-100	760.735	717.199	811.95	757.189	712.794	812.031	0.995338	0.911366	1.08728
100	Patrilineal	Yes	Lineal	No	-80	474.236	446.535	506.814	732.607	690.467	780.052	1.54481	1.41947	1.68426
150	Patrilineal	Yes	Lineal	No	-80	553.328	519.041	594.831	726.907	678.275	783.797	1.3137	1.18867	1.45623
200	Patrilineal	Yes	Lineal	No	-80	606.23	568.791	652.909	736.342	693.05	784.84	1.21463	1.10267	1.32865
100	Patrilineal	Yes	Lineal	No	-60	148.551	134.838	165.98	747.084	704.309	795.579	5.02914	4.42526	5.66148
150	Patrilineal	Yes	Lineal	No	-60	218.948	199.7	243.735	733.552	685.666	786.737	3.35035	2.95126	3.77635
200	Patrilineal	Yes	Lineal	No	-60	327.689	305.199	357.781	735.405	693.358	783.316	2.24421	2.03566	2.45621
100	Patrilineal	Yes	Lineal	No	-40	50.9833	46.24	58.3574	758.512	714.493	810.437	14.8776	12.9005	16.8105
150	Patrilineal	Yes	Lineal	No	-40	80.8867	72.5229	90.9175	747.493	699.823	803.569	9.24124	8.03069	10.4845
200	Patrilineal	Yes	Lineal	No	-40	151.337	137.07	168.654	742.159	700.908	790.543	4.904	4.34067	5.49675
100	Patrilineal	Yes	Lineal	No	-20	33.4782	32.2727	35.2763	762.273	720.009	810.002	22.7692	21.116	24.4847
150	Patrilineal	Yes	Lineal	No	-20	47.3942	43.5369	52.7754	764.608	711.325	823.921	16.1329	14.1993	18.0657
200	Patrilineal	Yes	Lineal	No	-20	77.4062	70.4472	88.0083	768.176	721.858	826.077	9.92395	8.73043	11.15
100	Patrilineal	Yes	Lineal	No	0	33.1902	32.1542	34.2623	781.533	734.495	838.872	23.5471	21.9419	25.4194
150	Patrilineal	Yes	Lineal	No	0	35.5467	34.1154	38.272	765.129	719.523	818.414	21.5246	19.8608	23.2338
200	Patrilineal	Yes	Lineal	No	0	49.3953	45.4857	55.9634	763.357	721.16	809.594	15.454	13.6523	17.0802

## Sheet: Supp Fig. 27
Supplementary Fig. 27: Change in π-based male and female effective population sizes over time under the scenario with bilateral descent and polygyny
Ne = effective population size			mt = mitochondrial DNA
Y = Y chromosome			CI = confidence interval
polygyny	descent	variance	fission	violence	gen	mean Ne(Y)	infCI	supCI	mean Ne(mt)	infCI	supCI	mean Ne(mt/Y)	infCI	supCI
Yes	Bilateral	NA	NA	Yes	-100	787.98	735.659	850.466	728.853	681.405	782.444	0.924963	0.837295	1.02339
Yes	Bilateral	NA	NA	Yes	-80	501.372	466.402	540.571	721.422	673.534	776.954	1.4389	1.28915	1.6046
Yes	Bilateral	NA	NA	Yes	-60	348.787	323.076	380.16	707.382	660.144	761.829	2.02812	1.80932	2.27031
Yes	Bilateral	NA	NA	Yes	-40	259.832	236.619	287.647	745.525	700.43	795.438	2.86926	2.51518	3.24536
Yes	Bilateral	NA	NA	Yes	-20	211.357	189.637	237.152	767.323	717.75	825.672	3.63045	3.17193	4.13938
Yes	Bilateral	NA	NA	Yes	0	189.611	170.723	212.206	779.869	729.372	839.383	4.113	3.57824	4.69895

## Sheet: Figure 4, Supp Fig. 11
Figure 4: Evolution of π-based male and female effective sizes over time under the two transitions scenario
Supplementary Fig. 11: Change in global π-based male and female effective population size over time under the two transitions scenario
Ne = effective population size			mt = mitochondrial DNA
Y = Y chromosome			CI = confidence interval
scenario	residence (before t1)	variance	fission	violence	gen	mean Ne(Y)	infCI	supCI	mean Ne(mt)	infCI	supCI	mean Ne(mt/Y)	infCI	supCI	mean global Ne(Y)	infCI	supCI	mean global Ne(mt)	infCI	supCI	mean global Ne(mt/Y)	infCI	supCI
3a	Patrilocal	Yes	Lineal	No	-200	783.681	733.436	842.772	714.539	668.819	768.162	0.911773	0.826059	1.00617	790.24	739.409	852.087	719.885	674.528	771.24	0.91097	0.820902	1.00974
3b	Multilocal	Yes	Lineal	No	-200	789.93	737.904	851.062	750.362	697.047	812.284	0.949909	0.854856	1.06197	790.584	738.494	851.373	748.815	694.466	809.552	0.947168	0.853842	1.05574
3c	Matrilocal	Yes	Lineal	No	-200	790.318	738.281	851.223	719.824	673.787	772.344	0.910804	0.818807	1.01052	791.198	739.593	851.258	711.674	666.021	766.176	0.899489	0.810993	0.997168
3a	Patrilocal	Yes	Lineal	No	-180	712.708	665.089	763.809	741.42	689.425	803.856	1.04029	0.934689	1.15482	780.073	727.866	839.593	749.364	701.306	806.633	0.960632	0.868382	1.0636
3b	Multilocal	Yes	Lineal	No	-180	765.645	714.876	824.831	671.325	630.743	719.591	0.87681	0.793867	0.96905	796.105	740.861	856.95	702.946	659.709	752.708	0.882982	0.796199	0.976872
3c	Matrilocal	Yes	Lineal	No	-180	762.17	712.361	819.844	679.832	634.649	730.912	0.891969	0.808876	0.985029	795.092	743.584	856.059	759.011	707.215	821.258	0.95462	0.856004	1.06216
3a	Patrilocal	Yes	Lineal	No	-160	673.481	630.247	722.098	726.774	679.963	778.501	1.07913	0.975476	1.18999	780.99	726.779	858.729	752.578	708.567	801.398	0.963621	0.858145	1.06346
3b	Multilocal	Yes	Lineal	No	-160	773.877	721.959	836.997	707.992	659.367	762.492	0.914864	0.819297	1.01292	796.37	743.19	859.342	734.752	683.112	791.767	0.922626	0.828932	1.02467
3c	Matrilocal	Yes	Lineal	No	-160	770.272	714.108	848.268	621.717	583.796	664.345	0.807139	0.71128	0.891518	811.658	758.924	871.395	744.976	697.775	801.498	0.917845	0.828003	1.01633
3a	Patrilocal	Yes	Lineal	No	-140	623.132	582.505	670.913	743.36	695.681	800.569	1.19294	1.08284	1.31583	794.661	737.943	870.698	745.847	699.001	799.271	0.938572	0.832551	1.04138
3b	Multilocal	Yes	Lineal	No	-140	797.608	746.802	860.851	726.558	678.462	779.82	0.910921	0.824602	1.00715	816.978	764.051	881.073	748.154	696.501	806.078	0.915758	0.826468	1.01057
3c	Matrilocal	Yes	Lineal	No	-140	778.031	721.514	851.228	582.626	543.005	629.716	0.748847	0.665089	0.837438	803.579	751.604	863.872	756.728	705.924	813.38	0.941696	0.851367	1.04121
3a	Patrilocal	Yes	Lineal	No	-120	595.429	557.035	643.588	739.743	691.338	797.947	1.24237	1.11579	1.37892	783.206	731.186	846.248	760.495	712.928	816.844	0.971003	0.874575	1.06977
3b	Multilocal	Yes	Lineal	No	-120	807.468	756.271	874.467	738.523	690.488	794.206	0.914617	0.823024	1.01066	827.254	774.367	890.072	754.639	707.25	811.192	0.912221	0.823495	1.00874
3c	Matrilocal	Yes	Lineal	No	-120	781.149	728.427	847.546	552.327	516.443	593.911	0.70707	0.634097	0.780692	793.57	742.928	853.208	746.622	697.751	803.822	0.940839	0.848646	1.04325
3a	Patrilocal	Yes	Lineal	No	-100	568.319	533.031	609.203	793.778	740.84	853.123	1.39671	1.2602	1.54317	806.011	753.325	875.054	752.756	702.807	810.185	0.933928	0.837533	1.03615
3b	Multilocal	Yes	Lineal	No	-100	829.137	774.848	892.246	788.414	738.762	847.156	0.950885	0.857428	1.05143	857.062	802.322	929.45	797.926	746.488	855.966	0.931001	0.838168	1.02606
3c	Matrilocal	Yes	Lineal	No	-100	796.896	743.89	867.746	585.166	546.765	628.517	0.734306	0.659515	0.813237	797.858	749.772	853.309	803.233	750.541	866.102	1.00674	0.911027	1.1131
3a	Patrilocal	Yes	Lineal	No	-80	319.68	295.897	348.252	790.992	740.909	850.594	2.47433	2.21406	2.74911	885.383	827.95	967.57	806.936	754.675	868.774	0.911398	0.818223	1.00619
3b	Multilocal	Yes	Lineal	No	-80	491.665	459.12	528.458	791.339	745.291	846.708	1.60951	1.46237	1.76547	904.451	844.661	979.787	796.414	749.437	852.094	0.880549	0.794578	0.966887
3c	Matrilocal	Yes	Lineal	No	-80	490.248	460.231	531.31	803.511	749.912	865.564	1.63899	1.4762	1.8179	818.453	766.801	876.846	794	745.901	853.507	0.970122	0.879989	1.06425
3a	Patrilocal	Yes	Lineal	No	-60	101.956	90.5498	117.204	800.531	753.156	857.596	7.8517	6.69633	9.00778	847.418	792.252	909.213	791.111	742.745	845.985	0.933555	0.846816	1.02878
3b	Multilocal	Yes	Lineal	No	-60	152.036	136.502	171.814	798.709	750.814	854.073	5.25342	4.59365	5.98465	850.012	791.976	916.538	810.621	761.591	866.094	0.953658	0.865617	1.04896
3c	Matrilocal	Yes	Lineal	No	-60	136.984	124.522	152.013	789.865	740.377	845.416	5.76609	5.07917	6.49126	805.4	754.522	865.72	804.014	755.521	860.512	0.998279	0.907179	1.09934
3a	Patrilocal	Yes	Lineal	No	-40	53.2644	47.0396	63.9291	800.463	751.766	857.999	15.0281	12.3689	17.3278	842.598	788.129	909.411	807.484	760.741	861.543	0.958327	0.869993	1.0466
3b	Multilocal	Yes	Lineal	No	-40	53.8111	48.5226	62.4748	794.164	749.292	844.663	14.7584	12.5853	16.7111	839.659	784.227	909.359	798.199	752.017	848.238	0.950623	0.861757	1.04284
3c	Matrilocal	Yes	Lineal	No	-40	51.924	47.0821	59.0842	802.537	755.953	855.489	15.456	13.3837	17.4364	822.249	768.496	881.003	805.355	757.005	861.492	0.979454	0.8862	1.07534
3a	Patrilocal	Yes	Lineal	No	-20	38.5053	36.8706	41.214	815.125	771.928	868.58	21.1692	19.4844	22.86	855.32	800.057	918.392	824.342	777.925	879.031	0.963782	0.877064	1.05552
3b	Multilocal	Yes	Lineal	No	-20	38.0751	36.8034	39.6569	825.253	778.838	882.651	21.6743	20.2242	23.3257	859.051	803.282	930.09	833.288	784.557	889.834	0.97001	0.878563	1.06429
3c	Matrilocal	Yes	Lineal	No	-20	39.6849	37.5731	44.2417	819.364	772.883	871.439	20.6467	18.3985	22.4246	836.604	784.45	898.413	817.473	771.314	866.853	0.977133	0.891736	1.06422
3a	Patrilocal	Yes	Lineal	No	0	37.1662	36.0737	38.6375	823.572	778.563	879.426	22.1591	20.7767	23.7476	877.064	821.454	942.525	844.003	794.399	900.971	0.962305	0.873031	1.06
3b	Multilocal	Yes	Lineal	No	0	37.4716	36.3459	38.6872	822.115	774.966	878.558	21.9397	20.4302	23.569	874.429	815.262	945.398	824.889	777.328	882.777	0.943347	0.854285	1.03411
3c	Matrilocal	Yes	Lineal	No	0	37.668	36.5669	39.2277	839.331	790.406	895.559	22.2823	20.7826	23.9128	845.401	792.483	904.453	822.167	775.253	875.319	0.972517	0.888361	1.06393

## Sheet: Figure 5
Figure 5: Change in coalescent-based estimation of male and female effect-ive population sizes over time under different scenarios
Ne = effective population size			mt = mitochondrial DNA
			Y = Y chromosome
scenario	gen	mean Ne(Y)	mean Ne(mt)	mean Ne(mt/Y)
1	-130	930.605	952.016	1.16018
1	-120	965.123	978.123	1.1383
1	-110	1010.9	1011.67	1.11638
1	-100	1066.62	1057.38	1.1045
1	-90	1134.23	1116.63	1.09837
1	-80	1210.14	1191.8	1.10082
1	-70	1296.8	1293.71	1.11491
1	-60	1393.56	1424.28	1.14007
1	-50	1498.57	1592	1.18436
1	-40	1627.02	1799.73	1.22122
1	-30	1796.33	2037.96	1.23794
1	-20	2003.03	2263.77	1.23544
1	-10	2162.04	2390.07	1.23344
1	0	2130.23	2282.91	1.28683
2a	-130	917.35	958.538	1.18772
2a	-120	951.344	988.639	1.1842
2a	-110	994.418	1025.08	1.17801
2a	-100	1047.93	1066.46	1.16294
2a	-90	1110.49	1122.47	1.15205
2a	-80	1185.71	1194.94	1.14339
2a	-70	1274.95	1288.51	1.14235
2a	-60	1377.9	1420.4	1.15208
2a	-50	1494.14	1604.93	1.18101
2a	-40	1639.99	1846.44	1.22066
2a	-30	1830.32	2114.92	1.25707
2a	-20	2051.31	2364.61	1.26438
2a	-10	2235.08	2514.65	1.28056
2a	0	2220.54	2436.91	1.37835
2b	-130	700.133	930.245	1.45349
2b	-120	692.863	952.289	1.49967
2b	-110	685.647	979.206	1.55292
2b	-100	680.393	1013.59	1.61201
2b	-90	678.003	1058.52	1.68504
2b	-80	682.539	1116.41	1.76927
2b	-70	697.741	1197.55	1.87569
2b	-60	729.492	1304.75	1.97926
2b	-50	789.844	1446.14	2.05449
2b	-40	897.585	1629.05	2.05953
2b	-30	1096.38	1844.99	1.92014
2b	-20	1404.65	2061.5	1.70362
2b	-10	1706.94	2192.22	1.52825
2b	0	1794.19	2096.9	1.55848
2c	-130	903.138	1011.15	1.23683
2c	-120	934.704	1039.69	1.22692
2c	-110	976.485	1074.29	1.20862
2c	-100	1033.12	1116.88	1.18071
2c	-90	1109.19	1169.79	1.15399
2c	-80	1205.2	1237.16	1.13385
2c	-70	1314.15	1322.93	1.1119
2c	-60	1435.16	1438.77	1.10301
2c	-50	1570.88	1593.27	1.10682
2c	-40	1730.57	1793.06	1.12598
2c	-30	1934.77	2028.85	1.13426
2c	-20	2163.84	2263.96	1.14508
2c	-10	2323.2	2398.36	1.16216
2c	0	2283.85	2308.94	1.23388
2d	-130	456.4	933.815	2.41498
2d	-120	446.559	956.758	2.54883
2d	-110	435.161	984.122	2.65668
2d	-100	423.699	1012.4	2.76374
2d	-90	410.133	1051.47	2.91735
2d	-80	395.162	1100.78	3.11995
2d	-70	380.151	1162.63	3.37483
2d	-60	368.83	1244.09	3.68234
2d	-50	372.263	1359.99	3.98419
2d	-40	413.793	1517.21	4.11797
2d	-30	559.309	1715.06	3.69233
2d	-20	924.705	1926.25	2.57407
2d	-10	1451	2062.03	1.71459
2d	0	1669.4	1983.3	1.48684
2e	-130	623.571	998.547	1.82526
2e	-120	612.513	1028.57	1.90265
2e	-110	599.068	1058.5	1.98784
2e	-100	582.689	1099.4	2.10538
2e	-90	562.95	1147.78	2.2546
2e	-80	539.787	1205.81	2.44824
2e	-70	514.566	1276.65	2.69908
2e	-60	490.927	1370.52	3.03468
2e	-50	476.244	1498.23	3.43631
2e	-40	493.908	1668.55	3.70464
2e	-30	607.382	1868.14	3.53643
2e	-20	908.61	2056.19	2.81974
2e	-10	1405.27	2162.07	1.89544
2e	0	1692.36	2056.98	1.53637
2f	-130	640.655	959.015	1.64414
2f	-120	632.39	985.855	1.7036
2f	-110	623.059	1017.36	1.77646
2f	-100	612.536	1054.15	1.86525
2f	-90	600.922	1099.1	1.98077
2f	-80	588.499	1155.61	2.12958
2f	-70	576.472	1227.28	2.31448
2f	-60	568.026	1331.55	2.55676
2f	-50	565.387	1473.66	2.86111
2f	-40	584.643	1666.66	3.16554
2f	-30	672.796	1901.95	3.22913
2f	-20	906.002	2138.93	2.73839
2f	-10	1316.85	2284.87	2.08784
2f	0	1569.12	2204.7	1.7905
2g	-130	531.292	976.565	2.14979
2g	-120	516.704	1008.87	2.31034
2g	-110	503.685	1046.37	2.4411
2g	-100	486.794	1090.22	2.61025
2g	-90	464.257	1142.18	2.8347
2g	-80	434.953	1207.91	3.15084
2g	-70	397.468	1289.15	3.61554
2g	-60	351.574	1392.39	4.33228
2g	-50	303.094	1530.07	5.4389
2g	-40	270.572	1717.12	6.96671
2g	-30	317.152	1956.1	7.63289
2g	-20	604.302	2195.81	5.39366
2g	-10	1215.12	2341.58	2.62663
2g	0	1607.71	2265.05	1.78807
2h	-130	466.246	915.027	2.33708
2h	-120	456.569	940.476	2.45645
2h	-110	444.163	971.526	2.63921
2h	-100	432.613	1010.39	2.79967
2h	-90	417.719	1059.31	3.0085
2h	-80	397.675	1123.17	3.29899
2h	-70	369.827	1207.07	3.72994
2h	-60	331.871	1318.23	4.40548
2h	-50	286.778	1467.55	5.50463
2h	-40	244.364	1665.81	7.17677
2h	-30	242.827	1900.61	8.67111
2h	-20	437.883	2133.06	7.16206
2h	-10	994.65	2273.2	3.14536
2h	0	1392.48	2185.52	2.11082

## Sheet: Figure 6
Figure 6: Change in coalescent-based estimation of male and female effective population sizes over time under the two transitions scenarios
Ne = effective population size			mt = mitochondrial DNA
			Y = Y chromosome
scenario	gen	mean Ne(Y)	mean Ne(mt)	mean Ne(mt/Y)
3a	-280	681.239	885.44	1.45296
3a	-270	676.893	898.719	1.48562
3a	-260	674.534	915.424	1.51422
3a	-250	672.038	933.385	1.54722
3a	-240	667.105	959.738	1.59618
3a	-230	662.139	987.164	1.65523
3a	-220	659.275	1018.62	1.70842
3a	-210	656.254	1050.78	1.76192
3a	-200	653.129	1089.48	1.82958
3a	-190	649.982	1139.41	1.91522
3a	-180	646.672	1199.26	2.0183
3a	-170	643.202	1271.7	2.14293
3a	-160	639.452	1361.52	2.29775
3a	-150	635.201	1473.78	2.49354
3a	-140	629.963	1611.93	2.73975
3a	-130	623.31	1775.24	3.0412
3a	-120	611.83	1972.64	3.49572
3a	-110	598.596	2199.53	3.98045
3a	-100	578.665	2462.6	4.59739
3a	-90	549.348	2773.32	5.43158
3a	-80	506.159	3132.35	6.60369
3a	-70	445.055	3539.01	8.39934
3a	-60	371.314	3976.85	11.2109
3a	-50	300.12	4423.2	15.6455
3a	-40	273.34	4847.89	19.8889
3a	-30	440.116	5211.8	18.0928
3a	-20	1190.99	5459.88	8.42446
3a	-10	2213.7	5524.71	3.34691
3a	0	2745.73	5352.77	2.44813
3b	-280	657.059	941.197	1.63604
3b	-270	654.878	960.669	1.67534
3b	-260	652.458	979.241	1.7113
3b	-250	649.823	1004.59	1.75893
3b	-240	646.969	1034.2	1.81482
3b	-230	643.881	1064.2	1.87088
3b	-220	638.346	1102.31	1.94638
3b	-210	634.566	1146.11	2.02937
3b	-200	630.527	1191.43	2.11732
3b	-190	626.033	1249.1	2.22953
3b	-180	621.121	1315.59	2.36024
3b	-170	615.725	1392.27	2.51383
3b	-160	609.436	1483.89	2.70048
3b	-150	602.42	1590.9	2.92355
3b	-140	594.145	1717.54	3.19304
3b	-130	584.25	1863.68	3.51541
3b	-120	572.325	2032.41	3.90476
3b	-110	556.665	2230.05	4.38821
3b	-100	535.16	2466.91	5.01691
3b	-90	506.343	2746.81	5.85391
3b	-80	468.165	3064.35	7.00419
3b	-70	418.097	3419.54	8.67039
3b	-60	356.348	3799.42	11.1938
3b	-50	292.892	4187.82	14.9108
3b	-40	258.398	4562.28	18.8081
3b	-30	388.199	4887.4	17.4095
3b	-20	1046.21	5120.44	8.64765
3b	-10	2027.21	5179.75	3.50877
3b	0	2538.29	5006.19	2.44189
3c	-280	660.714	982.056	1.65016
3c	-270	658.227	994.265	1.67435
3c	-260	655.508	1016.46	1.7155
3c	-250	652.487	1038.25	1.75929
3c	-240	649.217	1068.26	1.81647
3c	-230	645.57	1094.96	1.87053
3c	-220	639.489	1136.6	1.98009
3c	-210	635.275	1181.36	2.07517
3c	-200	630.669	1238.24	2.19682
3c	-190	625.697	1304.48	2.33877
3c	-180	620.352	1380.12	2.50152
3c	-170	614.43	1464.82	2.68555
3c	-160	607.867	1560.41	2.89434
3c	-150	600.805	1668.85	3.13167
3c	-140	592.589	1792	3.40478
3c	-130	582.513	1932.26	3.72529
3c	-120	570.196	2092.45	4.10807
3c	-110	554	2275.3	4.57518
3c	-100	532.414	2484.87	5.16499
3c	-90	503.176	2726.34	5.94282
3c	-80	463.689	3002.55	7.02711
3c	-70	413.647	3313.36	8.61156
3c	-60	352.785	3647.37	11.0168
3c	-50	288.787	3984.61	14.554
3c	-40	262.595	4299.11	17.9962
3c	-30	433.799	4570.55	15.7713
3c	-20	1102.99	4753.18	7.57958
3c	-10	2067.73	4779.54	3.38373
3c	0	2543.74	4587.36	2.35699

[truncated: 7 more sheets: Supp Fig. 12, Supp Fig. 13, Supp Fig. 14, Supp Fig. 16, Supp Fig. 17, Supp Fig. 26, Supp Fig. 28]
